# Supplementary material for: Molecular spikes: a gold standard for single-cell RNA counting
Source: Nat Methods. 2022 Apr 25;19(5):560–6. doi: 10.1038/s41592-022-01446-x (PMC9119855; doi:10.1038/s41592-022-01446-x)
Supplement: Supplementary file 3 — Oligonucleotide sequences for cloning of molecular spikes. [file 41592_2022_1446_MOESM3_ESM.xlsx]

## Sheet: Primer Sequences
Supplementary Table 1. Cloning primers used when construcing the molecular spikes
spUMI Cloning Primers
# in set	Seq	Sequence
1	1	attcgatatgcattaatacgactcacTATAGGGGTTAGAGTAACTGGAANNNNNNNNNNNNNNgcctctccccggggcgattcctccgtc
2	1	attcgatatgcattaatacgactcacTATAGGGGTTAGAGTACCTTAAGNNNNNNNNNNNNNNgcctctccccggggcgattcctccgtc
3	1	attcgatatgcattaatacgactcacTATAGGGGTTAGAGTACTGTCAGNNNNNNNNNNNNNNgcctctccccggggcgattcctccgtc
4	1	attcgatatgcattaatacgactcacTATAGGGGTTAGAGTAGAGACGGNNNNNNNNNNNNNNgcctctccccggggcgattcctccgtc
5	1	attcgatatgcattaatacgactcacTATAGGGGTTAGAGTAACCTTGGNNNNNNNNNNNNNNgcctctccccggggcgattcctccgtc
6	1	attcgatatgcattaatacgactcacTATAGGGGTTAGAGTACAATGCGNNNNNNNNNNNNNNgcctctccccggggcgattcctccgtc
7	1	attcgatatgcattaatacgactcacTATAGGGGTTAGAGTAACAAGTGNNNNNNNNNNNNNNgcctctccccggggcgattcctccgtc
8	1	attcgatatgcattaatacgactcacTATAGGGGTTAGAGTACTGATTGNNNNNNNNNNNNNNgcctctccccggggcgattcctccgtc
9	1	attcgatatgcattaatacgactcacTATAGGGGTTAGAGTAGGATGACNNNNNNNNNNNNNNgcctctccccggggcgattcctccgtc
10	1	attcgatatgcattaatacgactcacTATAGGGGTTAGAGTATAACCAANNNNNNNNNNNNNNgcctctccccggggcgattcctccgtc
11	1	attcgatatgcattaatacgactcacTATAGGGGTTAGAGTACATTGGCNNNNNNNNNNNNNNgcctctccccggggcgattcctccgtc
12	1	attcgatatgcattaatacgactcacTATAGGGGTTAGAGTAATGTACCNNNNNNNNNNNNNNgcctctccccggggcgattcctccgtc
13	1	attcgatatgcattaatacgactcacTATAGGGGTTAGAGTATTGCTCCNNNNNNNNNNNNNNgcctctccccggggcgattcctccgtc
14	1	attcgatatgcattaatacgactcacTATAGGGGTTAGAGTAACCGCTCNNNNNNNNNNNNNNgcctctccccggggcgattcctccgtc
15	1	attcgatatgcattaatacgactcacTATAGGGGTTAGAGTACGTTGATNNNNNNNNNNNNNNgcctctccccggggcgattcctccgtc
16	1	attcgatatgcattaatacgactcacTATAGGGGTTAGAGTACAATAGTNNNNNNNNNNNNNNgcctctccccggggcgattcctccgtc
17	1	attcgatatgcattaatacgactcacTATAGGGGTTAGAGTACTGGACTNNNNNNNNNNNNNNgcctctccccggggcgattcctccgtc
18	1	attcgatatgcattaatacgactcacTATAGGGGTTAGAGTATCCGCCTNNNNNNNNNNNNNNgcctctccccggggcgattcctccgtc
19	1	attcgatatgcattaatacgactcacTATAGGGGTTAGAGTATTGCGTTNNNNNNNNNNNNNNgcctctccccggggcgattcctccgtc
20	1	attcgatatgcattaatacgactcacTATAGGGGTTAGAGTAAGAAGAANNNNNNNNNNNNNNgcctctccccggggcgattcctccgtc
21	1	attcgatatgcattaatacgactcacTATAGGGGTTAGAGTAGATCCGANNNNNNNNNNNNNNgcctctccccggggcgattcctccgtc
22	1	attcgatatgcattaatacgactcacTATAGGGGTTAGAGTAGTACACANNNNNNNNNNNNNNgcctctccccggggcgattcctccgtc
23	1	attcgatatgcattaatacgactcacTATAGGGGTTAGAGTACCGGCCANNNNNNNNNNNNNNgcctctccccggggcgattcctccgtc
24	1	attcgatatgcattaatacgactcacTATAGGGGTTAGAGTAATCCATANNNNNNNNNNNNNNgcctctccccggggcgattcctccgtc
1	2	attcgatatgcattaatacgactcacTATAGGGTATGAGATCGCGGTTANNNNNNNNNNNNNNtcctcggcggcccgcctggtcgctcaa
2	2	attcgatatgcattaatacgactcacTATAGGGTATGAGATCTTGAGAGNNNNNNNNNNNNNNtcctcggcggcccgcctggtcgctcaa
3	2	attcgatatgcattaatacgactcacTATAGGGTATGAGATCGCAATAGNNNNNNNNNNNNNNtcctcggcggcccgcctggtcgctcaa
4	2	attcgatatgcattaatacgactcacTATAGGGTATGAGATCAACGCGGNNNNNNNNNNNNNNtcctcggcggcccgcctggtcgctcaa
5	2	attcgatatgcattaatacgactcacTATAGGGTATGAGATCCGGAACGNNNNNNNNNNNNNNtcctcggcggcccgcctggtcgctcaa
6	2	attcgatatgcattaatacgactcacTATAGGGTATGAGATCCCTACCGNNNNNNNNNNNNNNtcctcggcggcccgcctggtcgctcaa
7	2	attcgatatgcattaatacgactcacTATAGGGTATGAGATCGGAGGTGNNNNNNNNNNNNNNtcctcggcggcccgcctggtcgctcaa
8	2	attcgatatgcattaatacgactcacTATAGGGTATGAGATCCACCTTGNNNNNNNNNNNNNNtcctcggcggcccgcctggtcgctcaa
9	2	attcgatatgcattaatacgactcacTATAGGGTATGAGATCTCTGCGANNNNNNNNNNNNNNtcctcggcggcccgcctggtcgctcaa
10	2	attcgatatgcattaatacgactcacTATAGGGTATGAGATCCCGTTACNNNNNNNNNNNNNNtcctcggcggcccgcctggtcgctcaa
11	2	attcgatatgcattaatacgactcacTATAGGGTATGAGATCTCGACGCNNNNNNNNNNNNNNtcctcggcggcccgcctggtcgctcaa
12	2	attcgatatgcattaatacgactcacTATAGGGTATGAGATCCACTACCNNNNNNNNNNNNNNtcctcggcggcccgcctggtcgctcaa
13	2	attcgatatgcattaatacgactcacTATAGGGTATGAGATCTGATTCCNNNNNNNNNNNNNNtcctcggcggcccgcctggtcgctcaa
14	2	attcgatatgcattaatacgactcacTATAGGGTATGAGATCTATCCTCNNNNNNNNNNNNNNtcctcggcggcccgcctggtcgctcaa
15	2	attcgatatgcattaatacgactcacTATAGGGTATGAGATCGGAACATNNNNNNNNNNNNNNtcctcggcggcccgcctggtcgctcaa
16	2	attcgatatgcattaatacgactcacTATAGGGTATGAGATCCAGAGGTNNNNNNNNNNNNNNtcctcggcggcccgcctggtcgctcaa
17	2	attcgatatgcattaatacgactcacTATAGGGTATGAGATCTAGCACTNNNNNNNNNNNNNNtcctcggcggcccgcctggtcgctcaa
18	2	attcgatatgcattaatacgactcacTATAGGGTATGAGATCGAATCCTNNNNNNNNNNNNNNtcctcggcggcccgcctggtcgctcaa
19	2	attcgatatgcattaatacgactcacTATAGGGTATGAGATCAGTCGTTNNNNNNNNNNNNNNtcctcggcggcccgcctggtcgctcaa
20	2	attcgatatgcattaatacgactcacTATAGGGTATGAGATCCACCAGANNNNNNNNNNNNNNtcctcggcggcccgcctggtcgctcaa
21	2	attcgatatgcattaatacgactcacTATAGGGTATGAGATCGGATCGANNNNNNNNNNNNNNtcctcggcggcccgcctggtcgctcaa
22	2	attcgatatgcattaatacgactcacTATAGGGTATGAGATCTGTCACANNNNNNNNNNNNNNtcctcggcggcccgcctggtcgctcaa
23	2	attcgatatgcattaatacgactcacTATAGGGTATGAGATCACATCCANNNNNNNNNNNNNNtcctcggcggcccgcctggtcgctcaa
24	2	attcgatatgcattaatacgactcacTATAGGGTATGAGATCGCCTATANNNNNNNNNNNNNNtcctcggcggcccgcctggtcgctcaa
1	3	attcgatatgcattaatacgactcacTATAGGGGTAAGCCGTCCTCTTANNNNNNNNNNNNNNggctgaactactccgactacttgtcct
2	3	attcgatatgcattaatacgactcacTATAGGGGTAAGCCGTCACAGAGNNNNNNNNNNNNNNggctgaactactccgactacttgtcct
3	3	attcgatatgcattaatacgactcacTATAGGGGTAAGCCGTGAGGTAGNNNNNNNNNNNNNNggctgaactactccgactacttgtcct
4	3	attcgatatgcattaatacgactcacTATAGGGGTAAGCCGTGGTGCGGNNNNNNNNNNNNNNggctgaactactccgactacttgtcct
5	3	attcgatatgcattaatacgactcacTATAGGGGTAAGCCGTAACAACGNNNNNNNNNNNNNNggctgaactactccgactacttgtcct
6	3	attcgatatgcattaatacgactcacTATAGGGGTAAGCCGTTAGGCCGNNNNNNNNNNNNNNggctgaactactccgactacttgtcct
7	3	attcgatatgcattaatacgactcacTATAGGGGTAAGCCGTTCCGGTGNNNNNNNNNNNNNNggctgaactactccgactacttgtcct
8	3	attcgatatgcattaatacgactcacTATAGGGGTAAGCCGTATTCTTGNNNNNNNNNNNNNNggctgaactactccgactacttgtcct
9	3	attcgatatgcattaatacgactcacTATAGGGGTAAGCCGTCGTGCAANNNNNNNNNNNNNNggctgaactactccgactacttgtcct
10	3	attcgatatgcattaatacgactcacTATAGGGGTAAGCCGTATCAAGCNNNNNNNNNNNNNNggctgaactactccgactacttgtcct
11	3	attcgatatgcattaatacgactcacTATAGGGGTAAGCCGTGTGGCGCNNNNNNNNNNNNNNggctgaactactccgactacttgtcct
12	3	attcgatatgcattaatacgactcacTATAGGGGTAAGCCGTTAGAGCCNNNNNNNNNNNNNNggctgaactactccgactacttgtcct
13	3	attcgatatgcattaatacgactcacTATAGGGGTAAGCCGTACGAATCNNNNNNNNNNNNNNggctgaactactccgactacttgtcct
14	3	attcgatatgcattaatacgactcacTATAGGGGTAAGCCGTATATCTCNNNNNNNNNNNNNNggctgaactactccgactacttgtcct
15	3	attcgatatgcattaatacgactcacTATAGGGGTAAGCCGTTTGGCATNNNNNNNNNNNNNNggctgaactactccgactacttgtcct
16	3	attcgatatgcattaatacgactcacTATAGGGGTAAGCCGTGCCAGGTNNNNNNNNNNNNNNggctgaactactccgactacttgtcct
17	3	attcgatatgcattaatacgactcacTATAGGGGTAAGCCGTGGCCACTNNNNNNNNNNNNNNggctgaactactccgactacttgtcct
18	3	attcgatatgcattaatacgactcacTATAGGGGTAAGCCGTACAATCTNNNNNNNNNNNNNNggctgaactactccgactacttgtcct
19	3	attcgatatgcattaatacgactcacTATAGGGGTAAGCCGTGCGACTTNNNNNNNNNNNNNNggctgaactactccgactacttgtcct
20	3	attcgatatgcattaatacgactcacTATAGGGGTAAGCCGTTCATAGANNNNNNNNNNNNNNggctgaactactccgactacttgtcct
21	3	attcgatatgcattaatacgactcacTATAGGGGTAAGCCGTCCAGTGANNNNNNNNNNNNNNggctgaactactccgactacttgtcct
22	3	attcgatatgcattaatacgactcacTATAGGGGTAAGCCGTAGCTACANNNNNNNNNNNNNNggctgaactactccgactacttgtcct
23	3	attcgatatgcattaatacgactcacTATAGGGGTAAGCCGTTATTCCANNNNNNNNNNNNNNggctgaactactccgactacttgtcct
24	3	attcgatatgcattaatacgactcacTATAGGGGTAAGCCGTGGCGGAANNNNNNNNNNNNNNggctgaactactccgactacttgtcct
1	4	attcgatatgcattaatacgactcacTATAGGGTGGCAAGACACGGAAGNNNNNNNNNNNNNNcgaatactatcacatgaagacgcgaat
2	4	attcgatatgcattaatacgactcacTATAGGGTGGCAAGACATCGGAGNNNNNNNNNNNNNNcgaatactatcacatgaagacgcgaat
3	4	attcgatatgcattaatacgactcacTATAGGGTGGCAAGACAACCGAANNNNNNNNNNNNNNcgaatactatcacatgaagacgcgaat
4	4	attcgatatgcattaatacgactcacTATAGGGTGGCAAGACCTTCCGGNNNNNNNNNNNNNNcgaatactatcacatgaagacgcgaat
5	4	attcgatatgcattaatacgactcacTATAGGGTGGCAAGACCATGACGNNNNNNNNNNNNNNcgaatactatcacatgaagacgcgaat
6	4	attcgatatgcattaatacgactcacTATAGGGTGGCAAGACAGGTCCGNNNNNNNNNNNNNNcgaatactatcacatgaagacgcgaat
7	4	attcgatatgcattaatacgactcacTATAGGGTGGCAAGACGAGCGTGNNNNNNNNNNNNNNcgaatactatcacatgaagacgcgaat
8	4	attcgatatgcattaatacgactcacTATAGGGTGGCAAGACAACGAACNNNNNNNNNNNNNNcgaatactatcacatgaagacgcgaat
9	4	attcgatatgcattaatacgactcacTATAGGGTGGCAAGACGCTACACNNNNNNNNNNNNNNcgaatactatcacatgaagacgcgaat
10	4	attcgatatgcattaatacgactcacTATAGGGTGGCAAGACTAACAGCNNNNNNNNNNNNNNcgaatactatcacatgaagacgcgaat
11	4	attcgatatgcattaatacgactcacTATAGGGTGGCAAGACGCCTCGCNNNNNNNNNNNNNNcgaatactatcacatgaagacgcgaat
12	4	attcgatatgcattaatacgactcacTATAGGGTGGCAAGACCGTAGCCNNNNNNNNNNNNNNcgaatactatcacatgaagacgcgaat
13	4	attcgatatgcattaatacgactcacTATAGGGTGGCAAGACCGCATAANNNNNNNNNNNNNNcgaatactatcacatgaagacgcgaat
14	4	attcgatatgcattaatacgactcacTATAGGGTGGCAAGACGTTATTCNNNNNNNNNNNNNNcgaatactatcacatgaagacgcgaat
15	4	attcgatatgcattaatacgactcacTATAGGGTGGCAAGACCCTATATNNNNNNNNNNNNNNcgaatactatcacatgaagacgcgaat
16	4	attcgatatgcattaatacgactcacTATAGGGTGGCAAGACAGCTGGTNNNNNNNNNNNNNNcgaatactatcacatgaagacgcgaat
17	4	attcgatatgcattaatacgactcacTATAGGGTGGCAAGACGGTCTAANNNNNNNNNNNNNNcgaatactatcacatgaagacgcgaat
18	4	attcgatatgcattaatacgactcacTATAGGGTGGCAAGACCTCCTCTNNNNNNNNNNNNNNcgaatactatcacatgaagacgcgaat
19	4	attcgatatgcattaatacgactcacTATAGGGTGGCAAGACCAGCCTTNNNNNNNNNNNNNNcgaatactatcacatgaagacgcgaat
20	4	attcgatatgcattaatacgactcacTATAGGGTGGCAAGACGTAAGGANNNNNNNNNNNNNNcgaatactatcacatgaagacgcgaat
21	4	attcgatatgcattaatacgactcacTATAGGGTGGCAAGACAATGTGANNNNNNNNNNNNNNcgaatactatcacatgaagacgcgaat
22	4	attcgatatgcattaatacgactcacTATAGGGTGGCAAGACTCAGGCANNNNNNNNNNNNNNcgaatactatcacatgaagacgcgaat
23	4	attcgatatgcattaatacgactcacTATAGGGTGGCAAGACCAGATCANNNNNNNNNNNNNNcgaatactatcacatgaagacgcgaat
24	4	attcgatatgcattaatacgactcacTATAGGGTGGCAAGACATAGGTANNNNNNNNNNNNNNcgaatactatcacatgaagacgcgaat
1	5	attcgatatgcattaatacgactcacTATAGGGACTGGGTGACGCGAAGNNNNNNNNNNNNNNagggatccaatcgcatagcacaccgac
2	5	attcgatatgcattaatacgactcacTATAGGGACTGGGTGACTACGAGNNNNNNNNNNNNNNagggatccaatcgcatagcacaccgac
3	5	attcgatatgcattaatacgactcacTATAGGGACTGGGTGAAGCCTAGNNNNNNNNNNNNNNagggatccaatcgcatagcacaccgac
4	5	attcgatatgcattaatacgactcacTATAGGGACTGGGTGATTATCGGNNNNNNNNNNNNNNagggatccaatcgcatagcacaccgac
5	5	attcgatatgcattaatacgactcacTATAGGGACTGGGTGAACTCACGNNNNNNNNNNNNNNagggatccaatcgcatagcacaccgac
6	5	attcgatatgcattaatacgactcacTATAGGGACTGGGTGAGTCATCGNNNNNNNNNNNNNNagggatccaatcgcatagcacaccgac
7	5	attcgatatgcattaatacgactcacTATAGGGACTGGGTGAGTAGCAANNNNNNNNNNNNNNagggatccaatcgcatagcacaccgac
8	5	attcgatatgcattaatacgactcacTATAGGGACTGGGTGATGTGAACNNNNNNNNNNNNNNagggatccaatcgcatagcacaccgac
9	5	attcgatatgcattaatacgactcacTATAGGGACTGGGTGATCAGCACNNNNNNNNNNNNNNagggatccaatcgcatagcacaccgac
10	5	attcgatatgcattaatacgactcacTATAGGGACTGGGTGAGGTCAGCNNNNNNNNNNNNNNagggatccaatcgcatagcacaccgac
11	5	attcgatatgcattaatacgactcacTATAGGGACTGGGTGAGACATGCNNNNNNNNNNNNNNagggatccaatcgcatagcacaccgac
12	5	attcgatatgcattaatacgactcacTATAGGGACTGGGTGAGTAGGCCNNNNNNNNNNNNNNagggatccaatcgcatagcacaccgac
13	5	attcgatatgcattaatacgactcacTATAGGGACTGGGTGATGGCATCNNNNNNNNNNNNNNagggatccaatcgcatagcacaccgac
14	5	attcgatatgcattaatacgactcacTATAGGGACTGGGTGACGTGTTCNNNNNNNNNNNNNNagggatccaatcgcatagcacaccgac
15	5	attcgatatgcattaatacgactcacTATAGGGACTGGGTGAACCGTATNNNNNNNNNNNNNNagggatccaatcgcatagcacaccgac
16	5	attcgatatgcattaatacgactcacTATAGGGACTGGGTGAACTACGTNNNNNNNNNNNNNNagggatccaatcgcatagcacaccgac
17	5	attcgatatgcattaatacgactcacTATAGGGACTGGGTGAGCGTACTNNNNNNNNNNNNNNagggatccaatcgcatagcacaccgac
18	5	attcgatatgcattaatacgactcacTATAGGGACTGGGTGACGGTTCTNNNNNNNNNNNNNNagggatccaatcgcatagcacaccgac
19	5	attcgatatgcattaatacgactcacTATAGGGACTGGGTGATCATCTTNNNNNNNNNNNNNNagggatccaatcgcatagcacaccgac
20	5	attcgatatgcattaatacgactcacTATAGGGACTGGGTGATGTAGGANNNNNNNNNNNNNNagggatccaatcgcatagcacaccgac
21	5	attcgatatgcattaatacgactcacTATAGGGACTGGGTGATGCCTGANNNNNNNNNNNNNNagggatccaatcgcatagcacaccgac
22	5	attcgatatgcattaatacgactcacTATAGGGACTGGGTGATTCCGCANNNNNNNNNNNNNNagggatccaatcgcatagcacaccgac
23	5	attcgatatgcattaatacgactcacTATAGGGACTGGGTGACAAGGAANNNNNNNNNNNNNNagggatccaatcgcatagcacaccgac
24	5	attcgatatgcattaatacgactcacTATAGGGACTGGGTGATATGGTANNNNNNNNNNNNNNagggatccaatcgcatagcacaccgac
1	6	attcgatatgcattaatacgactcacTATAGGGGTCACCGCGGTTGAAGNNNNNNNNNNNNNNctagggaacagatggatcctaatttcg
2	6	attcgatatgcattaatacgactcacTATAGGGGTCACCGCGCGGCGAANNNNNNNNNNNNNNctagggaacagatggatcctaatttcg
3	6	attcgatatgcattaatacgactcacTATAGGGGTCACCGCGCGATTAGNNNNNNNNNNNNNNctagggaacagatggatcctaatttcg
4	6	attcgatatgcattaatacgactcacTATAGGGGTCACCGCGATAATGGNNNNNNNNNNNNNNctagggaacagatggatcctaatttcg
5	6	attcgatatgcattaatacgactcacTATAGGGGTCACCGCGGGTTACGNNNNNNNNNNNNNNctagggaacagatggatcctaatttcg
6	6	attcgatatgcattaatacgactcacTATAGGGGTCACCGCGTTAGTCGNNNNNNNNNNNNNNctagggaacagatggatcctaatttcg
7	6	attcgatatgcattaatacgactcacTATAGGGGTCACCGCGTGTTGTGNNNNNNNNNNNNNNctagggaacagatggatcctaatttcg
8	6	attcgatatgcattaatacgactcacTATAGGGGTCACCGCGACACAACNNNNNNNNNNNNNNctagggaacagatggatcctaatttcg
9	6	attcgatatgcattaatacgactcacTATAGGGGTCACCGCGATTGCACNNNNNNNNNNNNNNctagggaacagatggatcctaatttcg
10	6	attcgatatgcattaatacgactcacTATAGGGGTCACCGCGGTATAGCNNNNNNNNNNNNNNctagggaacagatggatcctaatttcg
11	6	attcgatatgcattaatacgactcacTATAGGGGTCACCGCGAGAGTGCNNNNNNNNNNNNNNctagggaacagatggatcctaatttcg
12	6	attcgatatgcattaatacgactcacTATAGGGGTCACCGCGACGATAANNNNNNNNNNNNNNctagggaacagatggatcctaatttcg
13	6	attcgatatgcattaatacgactcacTATAGGGGTCACCGCGGACCATCNNNNNNNNNNNNNNctagggaacagatggatcctaatttcg
14	6	attcgatatgcattaatacgactcacTATAGGGGTCACCGCGCCAGAATNNNNNNNNNNNNNNctagggaacagatggatcctaatttcg
15	6	attcgatatgcattaatacgactcacTATAGGGGTCACCGCGCAACTATNNNNNNNNNNNNNNctagggaacagatggatcctaatttcg
16	6	attcgatatgcattaatacgactcacTATAGGGGTCACCGCGGCAGCGTNNNNNNNNNNNNNNctagggaacagatggatcctaatttcg
17	6	attcgatatgcattaatacgactcacTATAGGGGTCACCGCGCTAAGCTNNNNNNNNNNNNNNctagggaacagatggatcctaatttcg
18	6	attcgatatgcattaatacgactcacTATAGGGGTCACCGCGCACAATTNNNNNNNNNNNNNNctagggaacagatggatcctaatttcg
19	6	attcgatatgcattaatacgactcacTATAGGGGTCACCGCGGGCAAGANNNNNNNNNNNNNNctagggaacagatggatcctaatttcg
20	6	attcgatatgcattaatacgactcacTATAGGGGTCACCGCGTAGCGGANNNNNNNNNNNNNNctagggaacagatggatcctaatttcg
21	6	attcgatatgcattaatacgactcacTATAGGGGTCACCGCGTCGAACANNNNNNNNNNNNNNctagggaacagatggatcctaatttcg
22	6	attcgatatgcattaatacgactcacTATAGGGGTCACCGCGCATCGCANNNNNNNNNNNNNNctagggaacagatggatcctaatttcg
23	6	attcgatatgcattaatacgactcacTATAGGGGTCACCGCGAGGCTCANNNNNNNNNNNNNNctagggaacagatggatcctaatttcg
24	6	attcgatatgcattaatacgactcacTATAGGGGTCACCGCGTGACGTANNNNNNNNNNNNNNctagggaacagatggatcctaatttcg
1	7	attcgatatgcattaatacgactcacTATAGGGTCCAAACTAGGACAAGNNNNNNNNNNNNNNagagatatataggtggcataatctctt
2	7	attcgatatgcattaatacgactcacTATAGGGTCCAAACTATATCGAGNNNNNNNNNNNNNNagagatatataggtggcataatctctt
3	7	attcgatatgcattaatacgactcacTATAGGGTCCAAACTATCCAAGGNNNNNNNNNNNNNNagagatatataggtggcataatctctt
4	7	attcgatatgcattaatacgactcacTATAGGGTCCAAACTATGGATGGNNNNNNNNNNNNNNagagatatataggtggcataatctctt
5	7	attcgatatgcattaatacgactcacTATAGGGTCCAAACTATGAAGCGNNNNNNNNNNNNNNagagatatataggtggcataatctctt
6	7	attcgatatgcattaatacgactcacTATAGGGTCCAAACTAATCACAANNNNNNNNNNNNNNagagatatataggtggcataatctctt
7	7	attcgatatgcattaatacgactcacTATAGGGTCCAAACTAGTAACTGNNNNNNNNNNNNNNagagatatataggtggcataatctctt
8	7	attcgatatgcattaatacgactcacTATAGGGTCCAAACTAGTGCAACNNNNNNNNNNNNNNagagatatataggtggcataatctctt
9	7	attcgatatgcattaatacgactcacTATAGGGTCCAAACTACGACCACNNNNNNNNNNNNNNagagatatataggtggcataatctctt
10	7	attcgatatgcattaatacgactcacTATAGGGTCCAAACTAACTTAGCNNNNNNNNNNNNNNagagatatataggtggcataatctctt
11	7	attcgatatgcattaatacgactcacTATAGGGTCCAAACTATAGGTGCNNNNNNNNNNNNNNagagatatataggtggcataatctctt
12	7	attcgatatgcattaatacgactcacTATAGGGTCCAAACTAAGACGCCNNNNNNNNNNNNNNagagatatataggtggcataatctctt
13	7	attcgatatgcattaatacgactcacTATAGGGTCCAAACTAAATAGTCNNNNNNNNNNNNNNagagatatataggtggcataatctctt
14	7	attcgatatgcattaatacgactcacTATAGGGTCCAAACTAAGGCAATNNNNNNNNNNNNNNagagatatataggtggcataatctctt
15	7	attcgatatgcattaatacgactcacTATAGGGTCCAAACTAGCGCTATNNNNNNNNNNNNNNagagatatataggtggcataatctctt
16	7	attcgatatgcattaatacgactcacTATAGGGTCCAAACTACATGCGTNNNNNNNNNNNNNNagagatatataggtggcataatctctt
17	7	attcgatatgcattaatacgactcacTATAGGGTCCAAACTACCTGGCTNNNNNNNNNNNNNNagagatatataggtggcataatctctt
18	7	attcgatatgcattaatacgactcacTATAGGGTCCAAACTATCGGATTNNNNNNNNNNNNNNagagatatataggtggcataatctctt
19	7	attcgatatgcattaatacgactcacTATAGGGTCCAAACTACCTAAGANNNNNNNNNNNNNNagagatatataggtggcataatctctt
20	7	attcgatatgcattaatacgactcacTATAGGGTCCAAACTAATTCGGANNNNNNNNNNNNNNagagatatataggtggcataatctctt
21	7	attcgatatgcattaatacgactcacTATAGGGTCCAAACTACTCAACANNNNNNNNNNNNNNagagatatataggtggcataatctctt
22	7	attcgatatgcattaatacgactcacTATAGGGTCCAAACTACTTAGAANNNNNNNNNNNNNNagagatatataggtggcataatctctt
23	7	attcgatatgcattaatacgactcacTATAGGGTCCAAACTAGACCTCANNNNNNNNNNNNNNagagatatataggtggcataatctctt
24	7	attcgatatgcattaatacgactcacTATAGGGTCCAAACTACGCTGTANNNNNNNNNNNNNNagagatatataggtggcataatctctt
1	8	attcgatatgcattaatacgactcacTATAGGGAGACAATTGCAGCAAGNNNNNNNNNNNNNNcactaagctgaaacagaatcagcagat
2	8	attcgatatgcattaatacgactcacTATAGGGAGACAATTGAAGTGAGNNNNNNNNNNNNNNcactaagctgaaacagaatcagcagat
3	8	attcgatatgcattaatacgactcacTATAGGGAGACAATTGAGTAAGGNNNNNNNNNNNNNNcactaagctgaaacagaatcagcagat
4	8	attcgatatgcattaatacgactcacTATAGGGAGACAATTGCATATGGNNNNNNNNNNNNNNcactaagctgaaacagaatcagcagat
5	8	attcgatatgcattaatacgactcacTATAGGGAGACAATTGGCGAGCGNNNNNNNNNNNNNNcactaagctgaaacagaatcagcagat
6	8	attcgatatgcattaatacgactcacTATAGGGAGACAATTGTAGAATGNNNNNNNNNNNNNNcactaagctgaaacagaatcagcagat
7	8	attcgatatgcattaatacgactcacTATAGGGAGACAATTGAGCACTGNNNNNNNNNNNNNNcactaagctgaaacagaatcagcagat
8	8	attcgatatgcattaatacgactcacTATAGGGAGACAATTGTCCTAACNNNNNNNNNNNNNNcactaagctgaaacagaatcagcagat
9	8	attcgatatgcattaatacgactcacTATAGGGAGACAATTGAGCTCACNNNNNNNNNNNNNNcactaagctgaaacagaatcagcagat
10	8	attcgatatgcattaatacgactcacTATAGGGAGACAATTGCCAAGGCNNNNNNNNNNNNNNcactaagctgaaacagaatcagcagat
11	8	attcgatatgcattaatacgactcacTATAGGGAGACAATTGCACTCAANNNNNNNNNNNNNNcactaagctgaaacagaatcagcagat
12	8	attcgatatgcattaatacgactcacTATAGGGAGACAATTGTCTATCCNNNNNNNNNNNNNNcactaagctgaaacagaatcagcagat
13	8	attcgatatgcattaatacgactcacTATAGGGAGACAATTGCACGGTCNNNNNNNNNNNNNNcactaagctgaaacagaatcagcagat
14	8	attcgatatgcattaatacgactcacTATAGGGAGACAATTGGATCAATNNNNNNNNNNNNNNcactaagctgaaacagaatcagcagat
15	8	attcgatatgcattaatacgactcacTATAGGGAGACAATTGGGCTTATNNNNNNNNNNNNNNcactaagctgaaacagaatcagcagat
16	8	attcgatatgcattaatacgactcacTATAGGGAGACAATTGCTCTCGTNNNNNNNNNNNNNNcactaagctgaaacagaatcagcagat
17	8	attcgatatgcattaatacgactcacTATAGGGAGACAATTGACGCGCTNNNNNNNNNNNNNNcactaagctgaaacagaatcagcagat
18	8	attcgatatgcattaatacgactcacTATAGGGAGACAATTGAGCGATTNNNNNNNNNNNNNNcactaagctgaaacagaatcagcagat
19	8	attcgatatgcattaatacgactcacTATAGGGAGACAATTGGAAGAGANNNNNNNNNNNNNNcactaagctgaaacagaatcagcagat
20	8	attcgatatgcattaatacgactcacTATAGGGAGACAATTGACGTGGANNNNNNNNNNNNNNcactaagctgaaacagaatcagcagat
21	8	attcgatatgcattaatacgactcacTATAGGGAGACAATTGGATAACANNNNNNNNNNNNNNcactaagctgaaacagaatcagcagat
22	8	attcgatatgcattaatacgactcacTATAGGGAGACAATTGTGGTGCANNNNNNNNNNNNNNcactaagctgaaacagaatcagcagat
23	8	attcgatatgcattaatacgactcacTATAGGGAGACAATTGCTATTCANNNNNNNNNNNNNNcactaagctgaaacagaatcagcagat
24	8	attcgatatgcattaatacgactcacTATAGGGAGACAATTGCATACTANNNNNNNNNNNNNNcactaagctgaaacagaatcagcagat
1	9	attcgatatgcattaatacgactcacTATAGGGGCCTCCACGGCACGAANNNNNNNNNNNNNNtagcgaatactgagcagactacgttgg
2	9	attcgatatgcattaatacgactcacTATAGGGGCCTCCACGAATACAGNNNNNNNNNNNNNNtagcgaatactgagcagactacgttgg
3	9	attcgatatgcattaatacgactcacTATAGGGGCCTCCACGCTAGAGGNNNNNNNNNNNNNNtagcgaatactgagcagactacgttgg
4	9	attcgatatgcattaatacgactcacTATAGGGGCCTCCACGGAACTGGNNNNNNNNNNNNNNtagcgaatactgagcagactacgttgg
5	9	attcgatatgcattaatacgactcacTATAGGGGCCTCCACGGACGGCGNNNNNNNNNNNNNNtagcgaatactgagcagactacgttgg
6	9	attcgatatgcattaatacgactcacTATAGGGGCCTCCACGGCTAATGNNNNNNNNNNNNNNtagcgaatactgagcagactacgttgg
7	9	attcgatatgcattaatacgactcacTATAGGGGCCTCCACGCAAGCTGNNNNNNNNNNNNNNtagcgaatactgagcagactacgttgg
8	9	attcgatatgcattaatacgactcacTATAGGGGCCTCCACGGTCAGACNNNNNNNNNNNNNNtagcgaatactgagcagactacgttgg
9	9	attcgatatgcattaatacgactcacTATAGGGGCCTCCACGCTAATACNNNNNNNNNNNNNNtagcgaatactgagcagactacgttgg
10	9	attcgatatgcattaatacgactcacTATAGGGGCCTCCACGAGGAGGCNNNNNNNNNNNNNNtagcgaatactgagcagactacgttgg
11	9	attcgatatgcattaatacgactcacTATAGGGGCCTCCACGGCTGTGCNNNNNNNNNNNNNNtagcgaatactgagcagactacgttgg
12	9	attcgatatgcattaatacgactcacTATAGGGGCCTCCACGCAAGTCCNNNNNNNNNNNNNNtagcgaatactgagcagactacgttgg
13	9	attcgatatgcattaatacgactcacTATAGGGGCCTCCACGTAATGTCNNNNNNNNNNNNNNtagcgaatactgagcagactacgttgg
14	9	attcgatatgcattaatacgactcacTATAGGGGCCTCCACGTACGGATNNNNNNNNNNNNNNtagcgaatactgagcagactacgttgg
15	9	attcgatatgcattaatacgactcacTATAGGGGCCTCCACGCTGGTAANNNNNNNNNNNNNNtagcgaatactgagcagactacgttgg
16	9	attcgatatgcattaatacgactcacTATAGGGGCCTCCACGTTCATGTNNNNNNNNNNNNNNtagcgaatactgagcagactacgttgg
17	9	attcgatatgcattaatacgactcacTATAGGGGCCTCCACGAATTGCTNNNNNNNNNNNNNNtagcgaatactgagcagactacgttgg
18	9	attcgatatgcattaatacgactcacTATAGGGGCCTCCACGGGATATTNNNNNNNNNNNNNNtagcgaatactgagcagactacgttgg
19	9	attcgatatgcattaatacgactcacTATAGGGGCCTCCACGTTGGAGANNNNNNNNNNNNNNtagcgaatactgagcagactacgttgg
20	9	attcgatatgcattaatacgactcacTATAGGGGCCTCCACGGACTGGANNNNNNNNNNNNNNtagcgaatactgagcagactacgttgg
21	9	attcgatatgcattaatacgactcacTATAGGGGCCTCCACGTCCAGAANNNNNNNNNNNNNNtagcgaatactgagcagactacgttgg
22	9	attcgatatgcattaatacgactcacTATAGGGGCCTCCACGGCTTGCANNNNNNNNNNNNNNtagcgaatactgagcagactacgttgg
23	9	attcgatatgcattaatacgactcacTATAGGGGCCTCCACGTCCTTCANNNNNNNNNNNNNNtagcgaatactgagcagactacgttgg
24	9	attcgatatgcattaatacgactcacTATAGGGGCCTCCACGGACGCTANNNNNNNNNNNNNNtagcgaatactgagcagactacgttgg
1	10	attcgatatgcattaatacgactcacTATAGGGCTCGTGTCATTCCAAGNNNNNNNNNNNNNNtgggcttttcctaaaaccctagtcggt
2	10	attcgatatgcattaatacgactcacTATAGGGCTCGTGTCAAGAGCAGNNNNNNNNNNNNNNtgggcttttcctaaaaccctagtcggt
3	10	attcgatatgcattaatacgactcacTATAGGGCTCGTGTCAATGCAGGNNNNNNNNNNNNNNtgggcttttcctaaaaccctagtcggt
4	10	attcgatatgcattaatacgactcacTATAGGGCTCGTGTCACCGCTGGNNNNNNNNNNNNNNtgggcttttcctaaaaccctagtcggt
5	10	attcgatatgcattaatacgactcacTATAGGGCTCGTGTCATGGACAANNNNNNNNNNNNNNtgggcttttcctaaaaccctagtcggt
6	10	attcgatatgcattaatacgactcacTATAGGGCTCGTGTCATCACATGNNNNNNNNNNNNNNtgggcttttcctaaaaccctagtcggt
7	10	attcgatatgcattaatacgactcacTATAGGGCTCGTGTCAATGGCTGNNNNNNNNNNNNNNtgggcttttcctaaaaccctagtcggt
8	10	attcgatatgcattaatacgactcacTATAGGGCTCGTGTCAGATGGACNNNNNNNNNNNNNNtgggcttttcctaaaaccctagtcggt
9	10	attcgatatgcattaatacgactcacTATAGGGCTCGTGTCAAGTATACNNNNNNNNNNNNNNtgggcttttcctaaaaccctagtcggt
10	10	attcgatatgcattaatacgactcacTATAGGGCTCGTGTCACTGCGGCNNNNNNNNNNNNNNtgggcttttcctaaaaccctagtcggt
11	10	attcgatatgcattaatacgactcacTATAGGGCTCGTGTCATGCAACCNNNNNNNNNNNNNNtgggcttttcctaaaaccctagtcggt
12	10	attcgatatgcattaatacgactcacTATAGGGCTCGTGTCAACGGTCCNNNNNNNNNNNNNNtgggcttttcctaaaaccctagtcggt
13	10	attcgatatgcattaatacgactcacTATAGGGCTCGTGTCAGCGTGTCNNNNNNNNNNNNNNtgggcttttcctaaaaccctagtcggt
14	10	attcgatatgcattaatacgactcacTATAGGGCTCGTGTCAACATGATNNNNNNNNNNNNNNtgggcttttcctaaaaccctagtcggt
15	10	attcgatatgcattaatacgactcacTATAGGGCTCGTGTCAGTTAAGTNNNNNNNNNNNNNNtgggcttttcctaaaaccctagtcggt
16	10	attcgatatgcattaatacgactcacTATAGGGCTCGTGTCAATGGTGTNNNNNNNNNNNNNNtgggcttttcctaaaaccctagtcggt
17	10	attcgatatgcattaatacgactcacTATAGGGCTCGTGTCAAAGACCTNNNNNNNNNNNNNNtgggcttttcctaaaaccctagtcggt
18	10	attcgatatgcattaatacgactcacTATAGGGCTCGTGTCAATCAGTTNNNNNNNNNNNNNNtgggcttttcctaaaaccctagtcggt
19	10	attcgatatgcattaatacgactcacTATAGGGCTCGTGTCAACCGAGANNNNNNNNNNNNNNtgggcttttcctaaaaccctagtcggt
20	10	attcgatatgcattaatacgactcacTATAGGGCTCGTGTCACTGACGANNNNNNNNNNNNNNtgggcttttcctaaaaccctagtcggt
21	10	attcgatatgcattaatacgactcacTATAGGGCTCGTGTCACGAGACANNNNNNNNNNNNNNtgggcttttcctaaaaccctagtcggt
22	10	attcgatatgcattaatacgactcacTATAGGGCTCGTGTCATTAACCANNNNNNNNNNNNNNtgggcttttcctaaaaccctagtcggt
23	10	attcgatatgcattaatacgactcacTATAGGGCTCGTGTCAGTGAATANNNNNNNNNNNNNNtgggcttttcctaaaaccctagtcggt
24	10	attcgatatgcattaatacgactcacTATAGGGCTCGTGTCACTACCTANNNNNNNNNNNNNNtgggcttttcctaaaaccctagtcggt
1	11	attcgatatgcattaatacgactcacTATAGGGTGGGTCCTCTGGTAAGNNNNNNNNNNNNNNggggtgagcatgcacactattggggag
2	11	attcgatatgcattaatacgactcacTATAGGGTGGGTCCTCGCCGCAGNNNNNNNNNNNNNNggggtgagcatgcacactattggggag
3	11	attcgatatgcattaatacgactcacTATAGGGTGGGTCCTCTATTAGGNNNNNNNNNNNNNNggggtgagcatgcacactattggggag
4	11	attcgatatgcattaatacgactcacTATAGGGTGGGTCCTCGTGTTGGNNNNNNNNNNNNNNggggtgagcatgcacactattggggag
5	11	attcgatatgcattaatacgactcacTATAGGGTGGGTCCTCAGTGGCGNNNNNNNNNNNNNNggggtgagcatgcacactattggggag
6	11	attcgatatgcattaatacgactcacTATAGGGTGGGTCCTCCGTCATGNNNNNNNNNNNNNNggggtgagcatgcacactattggggag
7	11	attcgatatgcattaatacgactcacTATAGGGTGGGTCCTCTACTCTGNNNNNNNNNNNNNNggggtgagcatgcacactattggggag
8	11	attcgatatgcattaatacgactcacTATAGGGTGGGTCCTCTGCCGACNNNNNNNNNNNNNNggggtgagcatgcacactattggggag
9	11	attcgatatgcattaatacgactcacTATAGGGTGGGTCCTCTTCGTACNNNNNNNNNNNNNNggggtgagcatgcacactattggggag
10	11	attcgatatgcattaatacgactcacTATAGGGTGGGTCCTCGCGTCAANNNNNNNNNNNNNNggggtgagcatgcacactattggggag
11	11	attcgatatgcattaatacgactcacTATAGGGTGGGTCCTCGAGGACCNNNNNNNNNNNNNNggggtgagcatgcacactattggggag
12	11	attcgatatgcattaatacgactcacTATAGGGTGGGTCCTCGGCGTCCNNNNNNNNNNNNNNggggtgagcatgcacactattggggag
13	11	attcgatatgcattaatacgactcacTATAGGGTGGGTCCTCTGAACTCNNNNNNNNNNNNNNggggtgagcatgcacactattggggag
14	11	attcgatatgcattaatacgactcacTATAGGGTGGGTCCTCGTGTGATNNNNNNNNNNNNNNggggtgagcatgcacactattggggag
15	11	attcgatatgcattaatacgactcacTATAGGGTGGGTCCTCTGAGAGTNNNNNNNNNNNNNNggggtgagcatgcacactattggggag
16	11	attcgatatgcattaatacgactcacTATAGGGTGGGTCCTCAACCTGTNNNNNNNNNNNNNNggggtgagcatgcacactattggggag
17	11	attcgatatgcattaatacgactcacTATAGGGTGGGTCCTCCGCACCTNNNNNNNNNNNNNNggggtgagcatgcacactattggggag
18	11	attcgatatgcattaatacgactcacTATAGGGTGGGTCCTCAAGAAGANNNNNNNNNNNNNNggggtgagcatgcacactattggggag
19	11	attcgatatgcattaatacgactcacTATAGGGTGGGTCCTCAGACAGANNNNNNNNNNNNNNggggtgagcatgcacactattggggag
20	11	attcgatatgcattaatacgactcacTATAGGGTGGGTCCTCGAGAGAANNNNNNNNNNNNNNggggtgagcatgcacactattggggag
21	11	attcgatatgcattaatacgactcacTATAGGGTGGGTCCTCTACGACANNNNNNNNNNNNNNggggtgagcatgcacactattggggag
22	11	attcgatatgcattaatacgactcacTATAGGGTGGGTCCTCGCCACCANNNNNNNNNNNNNNggggtgagcatgcacactattggggag
23	11	attcgatatgcattaatacgactcacTATAGGGTGGGTCCTCCAGGATANNNNNNNNNNNNNNggggtgagcatgcacactattggggag
24	11	attcgatatgcattaatacgactcacTATAGGGTGGGTCCTCACGCCTANNNNNNNNNNNNNNggggtgagcatgcacactattggggag
